# Supplementary material for: Evaluating Therapy and Growth in Children with Phenylketonuria: A Retrospective Longitudinal Study from Two Romanian Centers
Source: Medicina (Kaunas). 2024 Jul 22;60(7):1185. doi: 10.3390/medicina60071185 (PMC11279053; doi:10.3390/medicina60071185)
Supplement: Supplementary file 1 [file medicina-60-01185-s001.zip]

Archive with 2 entries (2 files):
- medicina-3101802-supplementary/Supplementary Table S1.pdf
- medicina-3101802-supplementary/Supplementary Table S2.pdf
